# Supplementary material for: Multiethnic meta-analysis identifies ancestry-specific and cross-ancestry loci for pulmonary function
Source: Nat Commun. 2018 Jul 30;9:2976. doi: 10.1038/s41467-018-05369-0 (PMC6065313; doi:10.1038/s41467-018-05369-0)
Supplement: Supplementary file 3 — Supplementary Data 1 [file 41467_2018_5369_MOESM3_ESM.xlsx]

## Sheet: Sheet1
Supplementary Data 1. Deleterious (CADD scaled C-score>15, n=39) or regulatory (RegulomeDB category <3, n=124) variants within genome-wide significant signals.
Chromosomal location	Allele change	Gene	Consequencea	CADD scaled C-scoreb	RegulomeDB categoryc
chr1:200084893	A>G	NR5A2	intron variant	3.2	2c
chr1:200086074	A>G	NR5A2	intron variant	17.9	NDe
chr1:200088559	A>C	NR5A2	intron variant	17.3	3a
chr1:221651801	A>C	C1orf140,DUSP10	regulatory region variant	13	2b
chr2:10418806	A>G	C2orf48,HPCAL1	regulatory region variant	7.4	2a
chr2:15906185	T>C	DDX1,MYCNOS	intergenic variant	3	2b
chr2:15922445	T>C	DDX1,MYCNOS	regulatory region variant	12.3	2b
chr2:42355947	A>C	PKDCC,EML4	regulatory region variant	11.9	2b
chr3:57494433	A>C	DNAH12	intron variant	15	6
chr3:98803513	A>G	DCBLD2,MIR548G	intergenic variant	19	ND
chr4:7847664	A>G	AFAP1	TFd binding site variant	7.5	2b
chr4:7859902	A>G	AFAP1	regulatory region variant	2.5	2b
chr5:77438797	T>G	AP3B1	intron variant	18.7	ND
chr5:77506956	T>C	AP3B1	intron variant	17.6	4
chr6:6737591	A>G	LY86,RREB1	regulatory region variant	1.6	2a
chr6:6745377	A>G	LY86,RREB1	intergenic variant	1	2b
chr6:7106316	C>G	LY86,RREB1	upstream gene variant	20.8	4
chr6:7109097	T>C	RREB1	regulatory region variant	0.4	2b
chr6:25836257	C>G	MHC Region	intron variant	1.5	2b
chr6:25875084	T>C	MHC Region	intron variant	15.1	5
chr6:25884519	A>G	MHC Region	regulatory region variant	5.9	2b
chr6:26021872	T>C	MHC Region	regulatory region variant	10.3	2b
chr6:26175866	A>C	MHC Region	regulatory region variant	0.6	2b
chr6:26312170	C>G	MHC Region	regulatory region variant	1.5	2b
chr6:26322115	T>C	MHC Region	regulatory region variant	15.5	4
chr6:26332605	A>C	MHC Region	regulatory region variant	0	2b
chr6:26361011	A>G	MHC Region	downstream gene variant	6.1	2b
chr6:26361500	A>G	MHC Region	downstream gene variant	2.1	2b
chr6:26365679	T>G	MHC Region	regulatory region variant	2.4	2b
chr6:26365759	T>C	MHC Region	regulatory region variant	3.5	2b
chr6:27145311	T>C	MHC Region	regulatory region variant	7.1	2b
chr6:27198343	T>G	MHC Region	regulatory region variant	9.1	2b
chr6:27261661	A>C	MHC Region	regulatory region variant	0	2b
chr6:27327000	T>C	MHC Region	non-coding transcript exon variant, non-coding transcript variant	16.4	2b
chr6:27509493	A>C	MHC Region	regulatory region variant	0.9	2b
chr6:27688625	T>G	MHC Region	regulatory region variant	3.4	2b
chr6:27688841	A>C	MHC Region	regulatory region variant	0.5	2b
chr6:27702561	A>G	MHC Region	downstream gene variant	17.2	5
chr6:27745719	T>G	MHC Region	regulatory region variant	16.8	4
chr6:27774824	A>G	MHC Region	regulatory region variant	10.4	2b
chr6:27775947	T>C	MHC Region	regulatory region variant	6.6	2b
chr6:27782528	T>C	MHC Region	regulatory region variant	4.1	2b
chr6:27782535	T>C	MHC Region	regulatory region variant	6.9	2b
chr6:27782538	A>T	MHC Region	regulatory region variant	5.6	2b
chr6:27799470	A>G	MHC Region	regulatory region variant	0.6	2b
chr6:27799514	T>C	MHC Region	regulatory region variant	2.3	2a
chr6:27799527	T>C	MHC Region	regulatory region variant	3.5	2b
chr6:27804934	T>C	MHC Region	regulatory region variant	0.3	2b
chr6:28839353	A>C	MHC Region	intergenic variant	6.3	2b
chr6:28852451	T>C	MHC Region	downstream gene variant	0.5	2b
chr6:28920972	A>G	MHC Region	regulatory region variant	3.7	2b
chr6:28923367	A>G	MHC Region	regulatory region variant	5.7	2b
chr6:28949960	T>C	MHC Region	regulatory region variant	2.9	2b
chr6:28983887	A>G	MHC Region	intergenic variant	0.4	2b
chr6:29223493	C>G	MHC Region	intron variant, non-coding transcript variant	4	2c
chr6:29477414	T>C	MHC Region	intron variant, non-coding transcript variant	3.2	2b
chr6:29484110	A>G	MHC Region	regulatory region variant	5.3	2b
chr6:29828435	A>G	MHC Region	intron variant	0.6	2b
chr6:29829407	A>G	MHC Region	intron variant	1.7	1f
chr6:29829592	A>C	MHC Region	intron variant	1.7	2b
chr6:30042209	T>G	MHC Region	regulatory region variant	7.2	2b
chr6:30063652	C>G	MHC Region	regulatory region variant	0.1	2b
chr6:30066031	A>G	MHC Region	regulatory region variant	2.6	2b
chr6:30068724	A>C	MHC Region	TF binding site variant	10.8	2a
chr6:30069795	A>C	MHC Region	regulatory region variant	4.9	2b
chr6:30070178	T>C	MHC Region	regulatory region variant	15.1	2b
chr6:30070346	A>C	MHC Region	regulatory region variant	1.7	2b
chr6:30081108	T>C	MHC Region	intron variant, non-coding transcript variant	0.4	2b
chr6:30112795	A>G	MHC Region	intron variant	9.2	2b
chr6:30170280	A>G	MHC Region	intron variant, non-coding transcript variant	2.7	2b
chr6:30170287	A>G	MHC Region	intron variant, non-coding transcript variant	4.6	2b
chr6:30171417	T>C	MHC Region	intron variant, non-coding transcript variant	16.9	ND
chr6:30226123	T>C	MHC Region	regulatory region variant	9.2	2b
chr6:30227425	C>G	MHC Region	regulatory region variant	9.3	2b
chr6:30231587	A>G	MHC Region	non-coding transcript exon variant, non-coding transcript variant	2.1	2b
chr6:30231594	A>G	MHC Region	non-coding transcript exon variant, non-coding transcript variant	3.5	2b
chr6:30231602	C>G	MHC Region	non-coding transcript exon variant, non-coding transcript variant	4.7	2b
chr6:30231755	C>G	MHC Region	TF binding site variant	0.5	2b
chr6:30279074	C>G	MHC Region	intron variant, non-coding transcript variant	0.9	2b
chr6:30330392	C>G	MHC Region	downstream gene variant	17.8	6
chr6:30346208	T>G	MHC Region	intergenic variant	0.1	2b
chr6:30447674	A>C	MHC Region	intergenic variant	16.7	5
chr6:30495860	A>G	MHC Region	regulatory region variant	0.8	2b
chr6:30650026	A>G	MHC Region	TF binding site variant	11.5	2a
chr6:30693121	A>G	MHC Region	intron variant	17.3	4
chr6:30693633	A>G	MHC Region	intron variant	0.2	2b
chr6:30693816	A>G	MHC Region	regulatory region variant	1.6	2b
chr6:30699022	A>G	MHC Region	regulatory region variant	1.6	2b
chr6:30705031	A>G	MHC Region	regulatory region variant	0.7	2b
chr6:30726939	A>C	MHC Region	regulatory region variant	6.6	2a
chr6:30731401	A>T	MHC Region	regulatory region variant	4.1	2b
chr6:30731556	T>C	MHC Region	regulatory region variant	8.5	2b
chr6:30731633	T>C	MHC Region	regulatory region variant	5.4	2b
chr6:30761572	T>C	MHC Region	regulatory region variant	4.9	2b
chr6:30782002	T>C	MHC Region	regulatory region variant	4.7	2b
chr6:30783579	A>G	MHC Region	intron variant, non-coding transcript variant	1.8	2c
chr6:30811265	C>G	MHC Region	intron variant, non-coding transcript variant	0.1	2b
chr6:30947509	A>T	MHC Region	upstream gene variant	15.2	ND
chr6:31051675	A>G	MHC Region	regulatory region variant	3.6	2b
chr9:1533526	A>G	DMRT2,SMARCA2	intergenic variant	18	ND
chr9:1533757	T>C	DMRT2,SMARCA2	intergenic variant	17.1	ND
chr9:23585839	T>C	FLJ35282,ELAVL2	intron variant, non-coding transcript variant	16.2	6
chr10:64917865	T>C	NRBF2,JMJD1C	regulatory region variant	4	2a
chr10:64970448	A>G	JMJD1C	intron variant, non-coding transcript variant	5.9	2b
chr10:65115152	A>G	JMJD1C	intron variant	0.5	2b
chr10:65241741	A>G	JMJD1C-AS1,REEP3	intron variant	2.3	2b
chr10:65274679	T>C	JMJD1C-AS1,REEP3	regulatory region variant	2.4	2b
chr10:65277083	A>G	JMJD1C-AS1,REEP3	intron variant	16.6	4
chr10:65277436	T>C	JMJD1C-AS1,REEP3	intron variant	0.7	2b
chr10:65314711	C>G	REEP3	regulatory region variant	0.6	2b
chr10:75575963	T>C	CAMK2G	regulatory region variant	1.3	2b
chr12:85716764	T>C	RP11-408B11.2,	intron variant, non-coding transcript variant	19.4	5
		ALX1,RASSF9
chr12:94852628	A>G	CCDC41	intron variant, NMD transcript variant	2.7	2b
chr12:125230287	T>G	NCOR2,SCARB1	regulatory region variant	1	2b
chr15:67493726	T>C	AAGAB	regulatory region variant	3.7	2b
chr15:67533304	T>C	AAGAB	intron variant, non-coding transcript variant	1.4	2b
chr15:67535440	T>C	AAGAB	regulatory region variant	20	5
chr15:67539192	A>G	AAGAB	intron variant, non-coding transcript variant	1.3	2c
chr15:67542179	C>G	AAGAB	intron variant, non-coding transcript variant	15.7	5
chr15:67591972	A>C	IQCH	intron variant, non-coding transcript variant	20.3	6
chr15:67599975	T>C	IQCH	intron variant, non-coding transcript variant	15.1	4
chr15:67652097	C>G	IQCH	intron variant, non-coding transcript variant	3	2b
chr16:72236679	A>T	PMFBP1,ZFHX3	regulatory region variant	22.6	2b
chr17:43512206	A>G	PLEKHM1	downstream gene variant	2	2c
chr17:43539723	T>C	PLEKHM1	regulatory region variant	6.4	2b
chr17:43717803	T>C	CRHR1-IT1	regulatory region variant	0.7	2b
chr17:43723929	A>G	CRHR1-IT1	non-coding transcript exon variant, non-coding transcript variant	2.8	2b
chr17:43726574	T>C	RP11-105N13.4, CRHR1	intron variant, non-coding transcript variant	16.6	5
chr17:43726588	T>C	RP11-105N13.4, CRHR1	intron variant, non-coding transcript variant	20.7	5
chr17:43728137	A>G	RP11-105N13.4, CRHR1	intron variant, non-coding transcript variant	1.2	2b
chr17:43734145	T>C	RP11-105N13.4, CRHR1	intron variant, non-coding transcript variant	7.2	2b
chr17:43749942	A>G	RP11-105N13.4, CRHR1	TF binding site variant	5	2c
chr17:43756910	T>C	RP11-105N13.4, CRHR1	intron variant, non-coding transcript variant	18.3	4
chr17:43759048	T>C	RP11-105N13.4, CRHR1	intron variant, non-coding transcript variant	15.2	5
chr17:43764847	A>G	RP11-105N13.4, CRHR1	intron variant, non-coding transcript variant	18.4	5
chr17:43778003	A>T	RP11-105N13.4, CRHR1	intron variant, non-coding transcript variant	15.8	5
chr17:43797087	A>T	RP11-105N13.4, CRHR1	regulatory region variant	2.4	2b
chr17:43799667	A>C	RP11-105N13.4, CRHR1	regulatory region variant	4.9	2b
chr17:43812177	T>C	RP11-105N13.4, CRHR1	intron variant, non-coding transcript variant	2.3	2b
chr17:43817459	T>C	RP11-105N13.4, CRHR1	intron variant, non-coding transcript variant	10.1	2b
chr17:43823229	T>C	RP11-105N13.4, CRHR1	intron variant, non-coding transcript variant	2.9	2b
chr17:43831112	A>G	RP11-105N13.4, CRHR1	intron variant, non-coding transcript variant	0.7	2b
chr17:43837091	T>C	RP11-105N13.4, CRHR1	intron variant, non-coding transcript variant	0.3	2b
chr17:44847834	T>G	WNT3	regulatory region variant	6.6	2b
chr17:44860021	T>C	WNT3	regulatory region variant	2.3	2b
chr18:20735461	T>G	CABLES1	regulatory region variant	21.6	5
chr18:50916702	A>G	DCC	intron variant, NMD transcript variant	18.8	6
chr18:50949402	A>C	DCC	intron variant	21.5	ND
chr19:31830343	T>C	TSHZ3	regulatory region variant	11.2	2b
chr19:31842495	T>C	AC007796.1, TSHZ3,THEG5	intron variant, non-coding transcript variant	23.1	4
chr19:31846907	T>G	AC007796.1, TSHZ3,THEG5	intron variant, non-coding transcript variant	4.8	2b
chr20:25271033	C>G	PYGB	intron variant	4.7	2b
chr20:25276108	A>G	ABHD12,PYGB	regulatory region variant	1.1	2b
chr20:25280388	A>G	ABHD12	intron variant, NMD transcript variant	1	2b
chr20:25388186	C>G	GINS1	regulatory region variant	5.6	2b
chr20:45529571	A>G	EYA2	non-coding transcript exon variant, non-coding transcript variant	19.9	4
chr22:20773521	C>G	ZNF74,SCARF2	regulatory region variant	0.6	2b
aConsequence from Ensemble Variant Effect Predictor (VEP).
bPhred-like (-10xlog10(rank/total)) scaled C-score ranking variants relative to all possible substitutions of the human genome (8.6x109). A variant having a scaled C-score ≥10 or 20 indicates that the variant is predicted to be one of the 10% or 1% most deleterious mutations to the human genome, respectively.
cBased on RegulomeDB category scheme, the score ‘1f’ is for ‘eQTL + TF binding / DNase peak’ region; ‘2a’ for ‘TF binding + matched TF motif + matched DNase Footprint + DNase peak’; ‘2b’ for ‘TF binding + any motif + DNase Footprint + DNase peak’; ‘2c’ for ‘TF binding + matched TF motif + DNase peak’; ‘3a’ for ‘TF binding + any motif + DNase peak’; ‘4’ for ‘TF binding + DNase peak’; 5 for ‘TF bin…
dTranscription factor.
eNo data available in RegulomeDB.
