# Supplementary material for: Multiethnic meta-analysis identifies ancestry-specific and cross-ancestry loci for pulmonary function
Source: Nat Commun. 2018 Jul 30;9:2976. doi: 10.1038/s41467-018-05369-0 (PMC6065313; doi:10.1038/s41467-018-05369-0)
Supplement: Supplementary file 4 — Supplementary Data 2 [file 41467_2018_5369_MOESM4_ESM.xlsx]

## Sheet: Sheet1
Supplementary Data 2. Gene set enrichment results for FEV1/FVC in European ancestry using DEPICTa (FDR<0.05)b
Original gene set ID	Original gene set description
GO:0007507	heart development
GO:0048729	tissue morphogenesis
GO:0035295	tube development
GO:0032835	glomerulus development
MP:0003054	spina bifida
KEGG PATHWAYS IN CANCER	KEGG PATHWAYS IN CANCER
MP:0002086	abnormal extraembryonic tissue morphology
GO:0001944	vasculature development
GO:0002009	morphogenesis of an epithelium
ENSG00000150093	ITGB1 PPI subnetwork
GO:2000027	regulation of organ morphogenesis
GO:0040008	regulation of growth
GO:0072012	glomerulus vasculature development
GO:0001568	blood vessel development
GO:0048732	gland development
GO:0060541	respiratory system development
GO:0048514	blood vessel morphogenesis
MP:0001712	abnormal placenta development
GO:0070848	response to growth factor stimulus
GO:0001704	formation of primary germ layer
GO:0001570	vasculogenesis
MP:0009866	abnormal aorta wall morphology
GO:0035239	tube morphogenesis
MP:0000120	malocclusion
GO:0008134	transcription factor binding
MP:0004251	failure of heart looping
MP:0011086	partial postnatal lethality
ENSG00000196396	PTPN1 PPI subnetwork
MP:0010454	abnormal truncus arteriosus septation
GO:0019838	growth factor binding
GO:0048844	artery morphogenesis
GO:0060429	epithelium development
GO:0030324	lung development
GO:0048332	mesoderm morphogenesis
GO:0061138	morphogenesis of a branching epithelium
GO:0072006	nephron development
ENSG00000171681	ATF7IP PPI subnetwork
GO:0030323	respiratory tube development
GO:0071900	regulation of protein serine/threonine kinase activity
GO:0000122	negative regulation of transcription from RNA polymerase II promoter
GO:0001707	mesoderm formation
MP:0004423	abnormal squamosal bone morphology
MP:0001915	intracranial hemorrhage
GO:0071363	cellular response to growth factor stimulus
MP:0011098	complete embryonic lethality during organogenesis
GO:0005604	basement membrane
GO:0060485	mesenchyme development
GO:0060562	epithelial tube morphogenesis
MP:0002128	abnormal blood circulation
MP:0011099	complete lethality throughout fetal growth and development
GO:0071495	cellular response to endogenous stimulus
ENSG00000065361	ERBB3 PPI subnetwork
GO:0061061	muscle structure development
ENSG00000099250	NRP1 PPI subnetwork
MP:0003091	abnormal cell migration
GO:0044212	transcription regulatory region DNA binding
MP:0000280	thin ventricular wall
ENSG00000108821	COL1A1 PPI subnetwork
ENSG00000100985	MMP9 PPI subnetwork
GO:0003705	RNA polymerase II distal enhancer sequence-specific DNA binding transcription factor activity
GO:0046620	regulation of organ growth
GO:0043405	regulation of MAP kinase activity
GO:0060840	artery development
ENSG00000116962	NID1 PPI subnetwork
MP:0000274	enlarged heart
MP:0003231	abnormal placenta vasculature
MP:0003400	kinked neural tube
MP:0001614	abnormal blood vessel morphology
MP:0002191	abnormal artery morphology
MP:0002085	abnormal embryonic tissue morphology
MP:0005602	decreased angiogenesis
GO:0001655	urogenital system development
GO:0014706	striated muscle tissue development
GO:0035265	organ growth
KEGG SMALL CELL LUNG CANCER	KEGG SMALL CELL LUNG CANCER
GO:0000975	regulatory region DNA binding
GO:0001067	regulatory region nucleic acid binding
GO:0003007	heart morphogenesis
GO:0044420	extracellular matrix part
GO:0060537	muscle tissue development
GO:0001822	kidney development
GO:0000981	sequence-specific DNA binding RNA polymerase II transcription factor activity
GO:0072001	renal system development
GO:0003205	cardiac chamber development
ENSG00000112658	SRF PPI subnetwork
GO:0030155	regulation of cell adhesion
GO:0005201	extracellular matrix structural constituent
ENSG00000129152	MYOD1 PPI subnetwork
GO:0022612	gland morphogenesis
MP:0002109	abnormal limb morphology
ENSG00000142798	HSPG2 PPI subnetwork
GO:0048738	cardiac muscle tissue development
MP:0002764	short tibia
ENSG00000169031	COL4A3 PPI subnetwork
ENSG00000103653	CSK PPI subnetwork
GO:0001763	morphogenesis of a branching structure
GO:0035051	cardiac cell differentiation
MP:0002192	hydrops fetalis
GO:0048407	platelet-derived growth factor binding
MP:0000757	herniated abdominal wall
MP:0011090	partial perinatal lethality
ENSG00000163513	TGFBR2 PPI subnetwork
ENSG00000161638	ITGA5 PPI subnetwork
MP:0009862	abnormal aorta elastic tissue morphology
GO:0014031	mesenchymal cell development
GO:0000989	transcription factor binding transcription factor activity
ENSG00000156374	PCGF6 PPI subnetwork
GO:0048645	organ formation
ENSG00000018408	WWTR1 PPI subnetwork
MP:0005358	abnormal incisor morphology
ENSG00000087245	MMP2 PPI subnetwork
KEGG WNT SIGNALING PATHWAY	KEGG WNT SIGNALING PATHWAY
ENSG00000077942	FBLN1 PPI subnetwork
GO:0000988	protein binding transcription factor activity
GO:0005667	transcription factor complex
ENSG00000188313	PLSCR1 PPI subnetwork
ENSG00000017427	IGF1 PPI subnetwork
GO:0048762	mesenchymal cell differentiation
MP:0000270	abnormal heart tube morphology
ENSG00000070018	LRP6 PPI subnetwork
MP:0002633	persistent truncus arteriosis
GO:0005520	insulin-like growth factor binding
GO:0009968	negative regulation of signal transduction
ENSG00000165702	GFI1B PPI subnetwork
MP:0001698	decreased embryo size
GO:0060419	heart growth
MP:0002151	abnormal neural tube morphology/development
GO:0008301	DNA binding, bending
MP:0002759	abnormal caudal vertebrae morphology
GO:0042692	muscle cell differentiation
MP:0003070	increased vascular permeability
GO:0022603	regulation of anatomical structure morphogenesis
GO:0060795	cell fate commitment involved in formation of primary germ layer
MP:0001785	edema
MP:0000550	abnormal forelimb morphology
ENSG00000049323	LTBP1 PPI subnetwork
ENSG00000185619	PCGF3 PPI subnetwork
ENSG00000131652	THOC6 PPI subnetwork
MP:0000259	abnormal vascular development
ENSG00000123384	LRP1 PPI subnetwork
GO:0048754	branching morphogenesis of a tube
ENSG00000173894	CBX2 PPI subnetwork
ENSG00000091136	LAMB1 PPI subnetwork
MP:0005297	spina bifida occulta
MP:0004418	small parietal bone
ENSG00000142599	RERE PPI subnetwork
MP:0003209	abnormal pulmonary elastic fiber morphology
GO:0007369	gastrulation
MP:0000428	abnormal craniofacial morphology
GO:0008285	negative regulation of cell proliferation
ENSG00000166147	FBN1 PPI subnetwork
GO:0003206	cardiac chamber morphogenesis
MP:0000284	double outlet heart right ventricle
GO:0001837	epithelial to mesenchymal transition
GO:0051270	regulation of cellular component movement
MP:0000049	abnormal middle ear morphology
ENSG00000111676	ATN1 PPI subnetwork
MP:0004837	abnormal neural fold formation
MP:0005352	small cranium
GO:0003156	regulation of organ formation
REACTOME SIGNALING BY VEGF	REACTOME_SIGNALING_BY_VEGF
REACTOME VEGF LIGAND: RECEPTOR INTERACTIONS	REACTOME VEGF LIGAND: RECEPTOR INTERACTIONS
GO:0001501	skeletal system development
ENSG00000197122	SRC PPI subnetwork
MP:0000352	decreased cell proliferation
MP:0002116	abnormal craniofacial bone morphology
GO:0033002	muscle cell proliferation
GO:2000145	regulation of cell motility
GO:0043627	response to estrogen stimulus
MP:0002110	abnormal digit morphology
MP:0000029	abnormal malleus morphology
ENSG00000101680	LAMA1 PPI subnetwork
MP:0001719	absent vitelline blood vessels
GO:0031012	extracellular matrix
GO:0003712	transcription cofactor activity
MP:0002135	abnormal kidney morphology
MP:0008438	abnormal cutaneous collagen fibril morphology
GO:0001525	angiogenesis
GO:0001076	RNA polymerase II transcription factor binding transcription factor activity
MP:0002092	abnormal eye morphology
ENSG00000162337	LRP5 PPI subnetwork
GO:0033273	response to vitamin
MP:0010465	aberrant origin of the right subclavian artery
GO:0055007	cardiac muscle cell differentiation
GO:0045785	positive regulation of cell adhesion
GO:0045596	negative regulation of cell differentiation
MP:0005650	abnormal limb bud morphology
MP:0000522	kidney cortex cysts
GO:0045926	negative regulation of growth
GO:0060425	lung morphogenesis
GO:0003714	transcription corepressor activity
KEGG FOCAL ADHESION	KEGG FOCAL ADHESION
MP:0001182	lung hemorrhage
GO:0032870	cellular response to hormone stimulus
MP:0001926	female infertility
ENSG00000170759	KIF5B PPI subnetwork
ENSG00000168283	BMI1 PPI subnetwork
ENSG00000115414	FN1 PPI subnetwork
GO:0005518	collagen binding
MP:0000111	cleft palate
ENSG00000134871	COL4A2 PPI subnetwork
GO:0001503	ossification
MP:0000929	open neural tube
GO:0030334	regulation of cell migration
GO:0007517	muscle organ development
MP:0003419	delayed endochondral bone ossification
MP:0000592	short tail
ENSG00000115289	PCGF1 PPI subnetwork
ENSG00000213949	ITGA1 PPI subnetwork
MP:0000116	abnormal tooth development
MP:0002626	increased heart rate
GO:0000792	heterochromatin
MP:0006354	abnormal fourth branchial arch artery morphology
MP:0003921	abnormal heart left ventricle morphology
GO:0030522	intracellular receptor mediated signaling pathway
ENSG00000100393	EP300 PPI subnetwork
KEGG ADHERENS JUNCTION	KEGG ADHERENS JUNCTION
GO:0048608	reproductive structure development
aMethods reference: Pers, T. H., J. M. Karjalainen, et al. (2015). "Biological interpretation of genome-wide association studies using predicted gene functions." Nat Commun 6: 5890.
bUnadjusted p-value for gene set enrichment analysis
