# Supplementary material for: Multiethnic meta-analysis identifies ancestry-specific and cross-ancestry loci for pulmonary function
Source: Nat Commun. 2018 Jul 30;9:2976. doi: 10.1038/s41467-018-05369-0 (PMC6065313; doi:10.1038/s41467-018-05369-0)
Supplement: Supplementary file 5 — Supplementary Data 3 [file 41467_2018_5369_MOESM5_ESM.xlsx]

## Sheet: Sheet1
Supplementary Data 3. Gene prioritization results for FEV1, FVC, and FEV1/FVC in European ancestry using DEPICTa (FDR<0.05)
rsID of the associated locus	Traitb	#genesc	Chromosome and position of the associated locus	GWAS P value	Gene symbol	Gene closest to rsID in column 1	Top cis eQTL SNPd
rs59380452	Ratio	1	chr1:9,352,939-9,429,591	5.52e-07	SPSB1	TRUE	rs4465231
rs72662997	Ratio	2	chr1:32,117,848-32,230,494	1.5e-06	COL16A1	TRUE	-
rs35343437	Ratio	4	chr1:36,690,017-36,794,818	1.64e-06	FAM176B	FALSE	rs535423
rs515817	Ratio	1	chr1:61,330,931-61,928,465	5.11e-06	NFIA	TRUE	rs1572312
rs71777765	Ratio	1	chr1:92,145,902-92,371,892	6.63e-06	TGFBR3	TRUE	-
rs4656906	Ratio	1	chr1:160,370,376-160,398,468	7.3e-07	VANGL2	TRUE	rs12724113
rs2369633	Ratio	6	chr1:205,012,325-205,290,883	3.42e-06	NUAK2	FALSE	rs7526603; rs7526603
rs1342586	FEV1	1	chr1:218,519,577-218,617,961	1.58e-06	TGFB2	TRUE	-
rs2380425	Ratio	1	chr2:11,988,748-12,718,474	1.17e-06	-	TRUE	-
rs2014709	Ratio	1	chr2:12,857,015-12,882,860	2.05e-06	TRIB2	TRUE	rs17390839
rs7557452	FEV1	1	chr2:20,5410,516-206,484,886	3.37e-06	PARD3B	TRUE	-
rs2023549	Ratio	1	chr2:36,583,069-36,778,278	1.74e-06	CRIM1	TRUE	-
rs963406	FEV1	1	chr2:42,396,490-42,559,688	7.69e-08	EML4	TRUE	-
rs72906130	Ratio	1	chr2:157,180,944-157,198,860	2.67e-07	NR4A2	TRUE	rs582397
rs2571445	Ratio	1	chr2:218,664,512-218,867,718	5.62e-07	TNS1	FALSE	rs1364637
rs12477314	Ratio	1	chr2:239,756,673-239,795,893	4.63e-14	TWIST2	TRUE	-
rs2443722	Ratio	1	chr3:11,597,544-11,762,220	6.01e-07	VGLL4	TRUE	rs17833547; rs2606757; rs2344826
rs1529672	Ratio	1	chr3:25,215,823-25,639,423	2.31e-13	RARB	FALSE	rs2164475
rs17666332	Ratio	1	chr3:29,322,473-30,051,886	4.76e-08	RBMS3	FALSE	rs4680880; rs1816996
rs111495322; rs12491293	Ratio	4	chr3:99,357,319-100,044,095	2.42e-06	COL8A1	TRUE	rs793477
rs111495322; rs12491293	Ratio	4	chr3:99,357,319-100,044,095	2.42e-06	FILIP1L	FALSE	-
rs28520091	Ratio	1	chr4:7,760,441-7,941,653	2.17e-09	AFAP1	FALSE	-
rs2590792; rs4864779	Ratio	2	chr4:54,243,810-55,161,439	3.4e-06	FIP1L1	TRUE	rs2616422
rs6823809; rs67277942	Ratio	5	chr4:106,473,777-106,925,184	2.14e-17	NPNT	TRUE	-
rs12511230; rs11944404; rs11100849; rs4371572; rs62345400; rs2719340	Ratio	11	chr4:144,792,020-146,101,313	1.23e-30	-	FALSE	-
rs12511230; rs11944404; rs11100849; rs4371572; rs62345400; rs2719340	Ratio	11	chr4:144,792,020-146,101,313	1.23e-30	HHIP	TRUE	rs13150254
rs12511230; rs11944404; rs11100849; rs4371572; rs62345400; rs2719340	Ratio	11	chr4:144,792,020-146,101,313	1.23e-30	-	FALSE	-
rs2263435	Ratio	3	chr4:154,622,652-154,710,272	8.5e-06	SFRP2	FALSE	rs6847810
rs2456223; rs6878249	Ratio	1	chr5:52,083,730-52,252,327	1.09e-09	ITGA1	FALSE	rs9686276
rs1816981; rs79819151	Ratio	1	chr5:119,799,973-120,023,027	7.57e-08	PRR16	TRUE	-
rs3835066	Ratio	2	chr5:121,297,656-121,414,206	2.4e-06	LOX	TRUE	rs10052918
rs28503185; rs11466764; rs11465228	Ratio	6	chr5:156,693,089-157,098,488	9.39e-14	ADAM19	TRUE	rs6881684
rs17079267	Ratio	1	chr5:178,537,852-178,772,431	4.29e-06	ADAMTS2	TRUE	rs11745264; rs3846697
rs2842895	Ratio	1	chr6:7,107,830-7,252,213	1.71e-09	RREB1	TRUE	rs4960298; rs2714341; rs6907319
rs2076295	Ratio	1	chr6:7,541,808-7,586,950	7.57e-06	DSP	TRUE	rs12196679
rs4713844; rs78498719	Ratio	5	chr6:35,182,190-35,434,880	2.09e-07	PPARD	FALSE	rs9470015
rs4713844; rs78498719	Ratio	5	chr6:35,182,190-35,434,880	2.09e-07	SCUBE3	FALSE	rs732594
rs2988673	Ratio	1	chr6:86,880,165-86,880,736	3.37e-06	-	TRUE	-
rs4895999	Ratio	1	chr6:134,210,276-134,216,691	1.09e-06	TCF21	TRUE	rs228859
rs10270043	Ratio	1	chr7:7,196,565-7,288,251	4.28e-06	C1GALT1	TRUE	rs9648103
rs144008475	Ratio	2	chr8:12,940,870-13,373,167	2.87e-06	DLC1	FALSE	-
rs36108549	FEV1	2	chr8:57,073,463-57,131,357	2.59e-06	PLAG1	FALSE	-
rs6991822	Ratio	1	chr8:99,413,631-99,955,055	7.09e-06	STK3	FALSE	rs4478542
rs9298994	Ratio	1	chr9:3,824,127-4,348,392	3.1e-07	GLIS3	FALSE	rs10758547; rs806053; rs10974485
rs150975758	Ratio	3	chr9:5,881,596-6,066,714	6.55e-06	KIAA2026	FALSE	rs10975371
rs10512249	Ratio	1	chr9:98,205,262-98,279,339	2.85e-12	PTCH1	TRUE	rs2282041
rs62578137	Ratio	1	chr9:129,376,722-129,463,311	1.85e-06	LMX1B	FALSE	-
rs4919211	Ratio	1	chr10:100,007,447-100,028,007	8.35e-06	LOXL4	TRUE	rs2296434
rs12258364	Ratio	1	chr10:105,348,285-105,615,301	1.3e-07	SH3PXD2A	FALSE	rs3824774; rs6584579
rs144343542	Ratio	3	chr10:105,995,114-106,098,162	3.3e-06	ITPRIP	FALSE	-
rs2849030	FEV1	8	chr11:62,201,016-62,420,774	3.24e-06	AHNAK	FALSE	rs2509963; rs17157266
rs77127734	Ratio	4	chr11:72,975,550-73,309,234	1.37e-07	ARHGEF17	TRUE	rs7125978
rs11234765	Ratio	1	chr11:86,502,101-86,663,886	5.6e-07	PRSS23	TRUE	rs2512982
rs274994	Ratio	1	chr12:20,522,179-20,837,315	6.05e-06	PDE3A	TRUE	-
rs7955274	Ratio	1	chr12:46,751,972-46,766,650	4.9e-06	SLC38A2	TRUE	rs4768697; rs11829502
rs56389811	Ratio	1	chr12:48,176,505-48,226,915	3.1e-06	HDAC7	TRUE	rs12815308; rs12821733
rs769372	Ratio	2	chr12:54,452,038-54,526,627	4.55e-06	-	TRUE	-
rs7968719	Ratio	1	chr12:57,522,276-57,607,134	4.81e-09	LRP1	FALSE	-
rs191341532; rs7300443; rs117821582	Ratio	2	chr12:95,415,669-95,611,258	8.8e-10	FGD6	FALSE	-
rs2071047	Ratio	1	chr14:54,416,454-54,425,479	1.41e-07	BMP4	TRUE	rs11623717; rs12889003
rs888414	Ratio	1	chr14:74,964,873-75,079,306	5.59e-06	LTBP2	TRUE	-
rs8040116	Ratio	6	chr15:49,280,673-50,149,346	1.31e-06	FGF7	TRUE	-
rs72738039	FEV1	1	chr15:57,668,165-57,842,925	4.36e-06	CGNL1	TRUE	rs10459625
rs2415116; rs11629522; rs8023818; rs148014516	Ratio	1	chr15:71,389,291-72,075,722	8.1e-23	THSD4	FALSE	rs872471
rs12916022	Ratio	5	chr15:76,352,178-77,242,601	7.64e-06	ISL2	FALSE	rs2957560
rs12916022	Ratio	5	chr15:76,352,178-77,242,601	7.64e-06	RCN2	FALSE	-
rs7181926; rs77203805; rs2585073	Ratio	2	chr15:84,115,980-84,708,594	1.71e-08	ADAMTSL3	TRUE	-
rs11644786	Ratio	1	chr16:10,622,279-10,674,555	9.27e-06	EMP2	TRUE	-
rs1549293	Ratio	15	chr16:30,845,373-31,147,151	4e-06	CTF1	FALSE	-
rs1549293	Ratio	15	chr16:30,845,373-31,147,151	4e-06	PRSS8	TRUE	-
rs1549293	Ratio	15	chr16:30,845,373-31,147,151	4e-06	BCL7C	FALSE	-
rs1549293	Ratio	15	chr16:30,845,373-31,147,151	4e-06	SETD1A	FALSE	rs9933843
rs4784886	Ratio	1	chr16:58,059,470-58,080,805	4.84e-08	MMP15	TRUE	rs515370
rs7200258	FEV1	3	chr16:69,598,997-69,975,644	4.23e-06	NFAT5	FALSE	rs3826154; rs9889219
rs9914991	Ratio	1	chr17:36,584,720-36,668,628	2.28e-06	ARHGAP23	TRUE	-
rs11654269	Ratio	4	chr17:36,827,961-36,904,558	1.88e-07	PCGF2	FALSE	rs12937167
rs11654269	Ratio	4	chr17:36,827,961-36,904,558	1.88e-07	MLLT6	FALSE	-
rs11654269	Ratio	4	chr17:36,827,961-36,904,558	1.88e-07	C17orf96	FALSE	-
rs199855346; rs916888; rs139654196; rs117265605; rs114854788	FEV1	13	chr17:43,471,275-44,896,082	1.03e-10	KIAA1267	TRUE	rs4630591
rs199726619; rs916888; rs143246821; rs117265605	FVC	13	chr17:43,471,275-44,896,082	1.26e-08	KIAA1267	FALSE	rs4630591
rs144049467	Ratio	2	chr17:46,606,550-46,623,441	1.9e-06	HOXB1	TRUE	rs8076655
rs144049467	Ratio	2	chr17:46,606,550-46,623,441	1.9e-06	HOXB2	FALSE	rs1042815
rs4800404; rs34063697	Ratio	1	chr18:19,749,404-19,782,491	2.33e-06	GATA6	TRUE	-
rs2385543	Ratio	1	chr19:2,164,148-2,232,577	6.29e-06	DOT1L	TRUE	-
rs1353531	Ratio	1	chr19:31,765,851-31,840,453	4.53e-08	TSHZ3	TRUE	rs10418984; rs6510186
rs1742981	Ratio	6	chr20:30,780,306-31,172,876	9.87e-06	ASXL1	FALSE	rs3746612
rs1742981	Ratio	6	chr20:30,780,306-31,172,876	9.87e-06	POFUT1	FALSE	rs2281362; rs242610
rs115248733	Ratio	15	chr20:34,021,145-34,858,840	7.28e-06	GDF5	FALSE	-
rs282166; rs1964859	Ratio	1	chr20:584,441-591,042	2.26e-06	TCF15	TRUE	rs6053148
rs201950954	Ratio	1	chr22:19,744,226-19,771,116	2.29e-06	TBX1	TRUE	rs7410379; rs13055204; rs5992443
rs4820216; rs9619753	Ratio	3	chr22:20,778,874-20,941,919	1.53e-09	SCARF2	TRUE	-
aMethods reference: Pers, T. H., J. M. Karjalainen, et al. (2015). "Biological interpretation of genome-wide association studies using predicted gene functions." Nat Commun 6: 5890.
bFEV1 forced expiratory volume in 1 second, FVC forced vital capacity, Ratio FEV1/FVC
cNumber of genes in each locus
dSNPs that are eQTLs for the gene in whole blood
